# Supplementary material for: Clinicopathologic Characterization of Prostatic Cancer in Dogs
Source: Animals (Basel). 2024 Feb 10;14(4):588. doi: 10.3390/ani14040588 (PMC10886256; doi:10.3390/ani14040588)
Supplement: Supplementary file 1 [file animals-14-00588-s001.zip]

Archive with 1 entries (1 files):
- animals-2829119-supplementary.pdf
